# Supplementary material for: Current Risk of Dirofilariosis Transmission in the Iberian Peninsula (Spain and Portugal) and the Balearic Islands (Spain) and Its Future Projection under Climate Change Scenarios
Source: Animals (Basel). 2023 May 26;13(11):1764. doi: 10.3390/ani13111764 (PMC10251949; doi:10.3390/ani13111764)
Supplement: Supplementary file 1 [file animals-13-01764-s001.zip]

Archive with 13 entries (13 files):
- Sup S1. BIO1.tif
- Sup S10. Rivers.tif
- Sup S11. Water Bodies.tif
- Sup S12. Herbaceous density.tif
- Sup S13. Shrubs density.tif
- Sup S2. BIO3.tif
- Sup S3. BIO4.tif
- Sup S4. BIO8.tif
- Sup S5. BIO9.tif
- Sup S6. BIO12.tif
- Sup S7. BIO15.tif
- Sup S8. Human Footprint.tif
- Sup S9. Irrigated crops.tif
